# Supplementary material for: Longitudinal Transitions of Metabolic-Obesity Phenotypes and Subsequent Cardiovascular Disease Risk: A Prospective Analysis of the CHARLS Cohort
Source: Metabolites. 2026 Jul 21;16(7):510. doi: 10.3390/metabo16070510 (PMC13414334; doi:10.3390/metabo16070510)
Supplement: Supplementary file 1 [file metabolites-16-00510-s001.zip]

Archive with 1 entries (1 files):
- metabolites-4423993-supplementary.pdf
